# Supplementary material for: Decoding nitrogen depletion–induced lipid accumulation in Aurantiochytrium sp. YHPM1 through integrated proteomic and transcriptomic analyses
Source: BMC Microbiol. 2026 Apr 21;26:526. doi: 10.1186/s12866-026-05058-9 (PMC13234984; doi:10.1186/s12866-026-05058-9)
Supplement: Supplementary file 2 — Supplementary Material 2. [file 12866_2026_5058_MOESM2_ESM.xlsx]

## Sheet: Sheet1
Accession	log2FC_48h	log2FC_108h	Cluster
TRINITY_DN1408_c0_g4.p1	3.15714	-1.79189	0
TRINITY_DN151842_c0_g1.p1	3.15044	-3.12006	0
TRINITY_DN817_c0_g1.p1	1.07926	-1.12939	0
TRINITY_DN79866_c0_g1.p1	-20.6316	1.42131	1
TRINITY_DN1210_c0_g1.p1	2.60739	-3.16261	0
TRINITY_DN673_c0_g1.p1	-2.81118	2.90581	0
TRINITY_DN92908_c0_g1.p1	1.3895	1.46753	0
TRINITY_DN4541_c5_g1.p1	1.04284	-1.6767	0
TRINITY_DN2049_c2_g1.p1	2.00581	-1.42132	0
TRINITY_DN42_c0_g1.p1	4.12034	-2.82169	0
TRINITY_DN459_c0_g1.p1	-1.74059	1.14532	0
TRINITY_DN1785_c0_g2.p1	3.13553	-1.24691	0
TRINITY_DN1411_c0_g1.p1	2.86038	-1.68109	0
TRINITY_DN229_c0_g3.p1	-4.82439	3.67136	0
TRINITY_DN296_c6_g1.p1	2.54548	-2.67175	0
TRINITY_DN2644_c0_g1.p1	1.9477	1.30729	0
TRINITY_DN899_c6_g1.p1	1.57687	1.31291	0
TRINITY_DN214_c4_g1.p1	-1.869	2.11245	0
TRINITY_DN1106_c13_g1.p1	1.60323	-2.66468	0
TRINITY_DN205_c0_g1.p1	1.59203	1.7453	0
TRINITY_DN908_c0_g6.p1	2.00148	-3.10282	0
TRINITY_DN2185_c3_g3.p1	2.16153	1.32922	0
TRINITY_DN80893_c0_g1.p1	1.99588	-4.07131	0
TRINITY_DN112425_c0_g1.p1	2.6529	-2.83484	0
TRINITY_DN132786_c0_g1.p1	3.47453	-4.39311	0
TRINITY_DN79175_c2_g1.p1	2.32879	-1.32907	0
TRINITY_DN80610_c0_g1.p1	1.51917	-2.97653	0
TRINITY_DN117523_c0_g1.p1	-1.33662	1.11031	0
TRINITY_DN721_c2_g1.p1	1.42681	-1.21165	0
TRINITY_DN3326_c0_g2.p1	-2.56234	1.92654	0
TRINITY_DN816_c2_g1.p1	1.84821	-1.71286	0
TRINITY_DN1251_c0_g1.p1	2.4786	-6.16241	0
TRINITY_DN1483_c5_g2.p2	-2.40524	1.72547	0
TRINITY_DN2684_c0_g2.p2	1.01391	-1.07578	0
TRINITY_DN1931_c1_g4.p1	1.34354	-1.22264	0
TRINITY_DN18863_c0_g1.p1	2.17203	-2.52739	0
TRINITY_DN3451_c0_g2.p1	2.98807	-3.31214	0
TRINITY_DN73943_c0_g1.p1	-21.9914	21.256	1
TRINITY_DN85_c2_g1.p1	1.31848	-1.56971	0
TRINITY_DN153500_c0_g1.p1	-4.2552	-1.01636	0
TRINITY_DN153455_c0_g1.p1	-2.26278	1.95499	0
TRINITY_DN1819_c0_g2.p1	-3.21224	2.19255	0
TRINITY_DN529_c5_g1.p1	1.52098	-1.7435	0
TRINITY_DN9834_c0_g1.p1	-18.867	18.4939	1
TRINITY_DN2350_c1_g2.p1	-2.62375	1.95792	0
TRINITY_DN76338_c0_g1.p1	-21.4628	2.23505	1
TRINITY_DN516_c8_g7.p1	-2.69417	1.53166	0
TRINITY_DN113816_c0_g1.p1	-2.42342	2.77426	0
TRINITY_DN854_c0_g1.p1	1.14979	-1.62031	0
TRINITY_DN4350_c0_g1.p1	1.44308	1.48141	0
TRINITY_DN50_c1_g1.p1	-5.0679	3.57614	0
TRINITY_DN112921_c0_g2.p1	1.58401	2.5341	0
TRINITY_DN1436_c0_g1.p1	1.49447	-1.27244	0
TRINITY_DN10885_c0_g1.p1	-1.43363	1.20278	0
TRINITY_DN1450_c6_g1.p1	-1.53985	1.02681	0
TRINITY_DN588_c2_g2.p1	-2.48346	2.3609	0
TRINITY_DN80179_c0_g1.p1	-1.73841	1.00812	0
TRINITY_DN30202_c0_g1.p1	2.18232	-1.02856	0
TRINITY_DN240_c1_g1.p1	1.57717	1.14493	0
TRINITY_DN929_c0_g1.p1	1.01745	1.16533	0
TRINITY_DN590_c22_g1.p1	1.09641	1.39969	0
TRINITY_DN34000_c0_g3.p1	1.40992	-1.55063	0
TRINITY_DN2193_c0_g1.p1	-1.59064	2.34975	0
TRINITY_DN8420_c0_g1.p1	-18.4098	4.36896	1
TRINITY_DN505_c14_g1.p1	1.0143	-1.24559	0
TRINITY_DN2011_c0_g3.p1	1.79168	-2.87044	0
TRINITY_DN715_c1_g1.p1	1.24482	-1.15752	0
TRINITY_DN255_c24_g1.p1	1.26482	1.04836	0
TRINITY_DN10193_c0_g1.p1	1.71688	-2.15587	0
TRINITY_DN7002_c0_g1.p1	-2.90763	2.23022	0
TRINITY_DN144_c0_g1.p1	1.62833	-1.05104	0
TRINITY_DN28963_c0_g1.p1	-4.86911	4.29725	0
TRINITY_DN2786_c0_g1.p1	3.82116	-5.23946	0
TRINITY_DN173410_c0_g1.p1	-2.63504	3.33664	0
TRINITY_DN3055_c1_g1.p1	3.12268	-1.92135	0
TRINITY_DN2305_c1_g1.p1	1.23829	-1.14776	0
TRINITY_DN150681_c0_g1.p1	19.8384	-19.6708	0
TRINITY_DN7167_c0_g2.p1	-1.02839	1.09432	0
TRINITY_DN2006_c5_g1.p1	-18.2849	17.4702	1
TRINITY_DN3366_c0_g1.p1	-1.4834	1.16567	0
TRINITY_DN1987_c0_g1.p1	-1.54098	1.81648	0
TRINITY_DN4251_c0_g1.p1	1.10396	-2.46207	0
TRINITY_DN3123_c15_g1.p1	-18.8943	2.60265	1
TRINITY_DN10814_c1_g1.p1	-2.83339	2.6231	0
TRINITY_DN1972_c0_g1.p1	1.01359	1.83146	0
TRINITY_DN150916_c0_g1.p1	-1.28615	1.19401	0
TRINITY_DN8705_c0_g1.p1	-1.55948	1.07881	0
TRINITY_DN96_c3_g3.p1	-1.67415	1.03974	0
TRINITY_DN104_c5_g1.p1	2.04015	1.77267	0
TRINITY_DN120174_c0_g1.p1	-3.39894	-2.92662	0
TRINITY_DN611_c0_g2.p1	2.09921	-1.77615	0
TRINITY_DN725_c0_g1.p1	-6.17725	5.17075	0
TRINITY_DN6080_c0_g1.p1	-1.24882	1.99585	0
TRINITY_DN3373_c3_g1.p1	-1.01124	1.26356	0
TRINITY_DN1509_c6_g1.p1	1.72996	2.57688	0
TRINITY_DN104_c12_g1.p1	-1.88212	1.10684	0
TRINITY_DN152697_c0_g2.p1	3.30836	-3.1151	0
TRINITY_DN131317_c1_g1.p1	-2.41153	1.26421	0
TRINITY_DN3028_c0_g1.p1	1.00908	1.18196	0
TRINITY_DN13072_c0_g1.p1	1.52183	-1.22461	0
TRINITY_DN531_c0_g2.p1	1.24461	1.04487	0
TRINITY_DN8615_c0_g2.p1	1.60177	-1.47275	0
TRINITY_DN409_c0_g1.p1	-4.59043	3.26059	0
TRINITY_DN1135_c0_g1.p1	1.05077	-2.98008	0
TRINITY_DN111611_c0_g1.p1	1.49661	-1.35388	0
TRINITY_DN538_c2_g3.p2	-18.5897	18.3578	1
TRINITY_DN341_c2_g2.p1	1.17883	-1.36767	0
TRINITY_DN54595_c0_g2.p1	-18.8309	18.9214	1
TRINITY_DN32_c2_g3.p1	1.15496	-1.09859	0
TRINITY_DN36416_c0_g1.p1	-19.005	19.4167	1
TRINITY_DN571_c0_g1.p1	1.40221	-1.77851	0
TRINITY_DN36102_c0_g2.p1	1.99279	-2.08248	0
TRINITY_DN1309_c0_g1.p1	1.66771	-2.4434	0
TRINITY_DN170381_c0_g1.p1	-19.563	19.5334	1
TRINITY_DN93886_c0_g1.p1	-18.9469	19.0101	1
TRINITY_DN8871_c6_g1.p1	-1.37762	2.19845	0
TRINITY_DN892_c5_g1.p1	3.03503	-2.03942	0
TRINITY_DN150991_c0_g1.p1	-1.06408	1.09924	0
TRINITY_DN299_c2_g1.p1	-1.56026	1.01308	0
TRINITY_DN981_c0_g1.p1	-16.6811	2.41331	1
TRINITY_DN24404_c0_g1.p1	2.36431	-3.75474	0
TRINITY_DN968_c2_g1.p1	-1.12985	1.57379	0
TRINITY_DN5958_c0_g1.p1	-2.58555	1.07804	0
TRINITY_DN523_c0_g1.p1	-1.44816	2.02976	0
TRINITY_DN490_c0_g1.p1	1.87987	-1.10408	0
TRINITY_DN92972_c0_g1.p1	-2.45929	1.78889	0
TRINITY_DN83126_c0_g1.p1	-1.83165	2.33459	0
TRINITY_DN112083_c1_g1.p1	-1.31204	1.95539	0
TRINITY_DN5627_c0_g1.p1	1.24092	1.16035	0
TRINITY_DN958_c0_g1.p1	-1.29267	1.42353	0
TRINITY_DN3285_c1_g1.p1	-17.6617	17.6767	1
TRINITY_DN2312_c0_g1.p1	1.49845	-1.70388	0
TRINITY_DN111635_c0_g1.p1	-1.62022	1.831	0
TRINITY_DN699_c0_g1.p2	1.01982	2.03727	0
TRINITY_DN8609_c0_g2.p1	1.01875	-1.4868	0
TRINITY_DN424_c2_g5.p1	1.2125	1.24051	0
TRINITY_DN2707_c0_g2.p1	1.19519	-1.13615	0
TRINITY_DN525_c2_g5.p1	-1.76119	1.68075	0
TRINITY_DN2574_c0_g1.p1	-1.05407	1.29999	0
TRINITY_DN395_c0_g1.p1	-1.03167	1.13653	0
TRINITY_DN6170_c0_g2.p1	1.21507	-2.00758	0
TRINITY_DN1390_c0_g1.p1	1.15875	1.83601	0
TRINITY_DN173761_c0_g1.p1	1.4616	-4.75503	0
TRINITY_DN9084_c0_g1.p1	1.81345	-2.01987	0
TRINITY_DN899_c5_g1.p1	1.60168	2.91073	0
TRINITY_DN81374_c0_g1.p1	1.76628	1.49525	0
TRINITY_DN2194_c0_g3.p1	1.9129	1.04262	0
TRINITY_DN2525_c0_g1.p1	1.05418	-1.95163	0
TRINITY_DN10038_c0_g1.p2	1.32804	1.48122	0
TRINITY_DN120_c0_g2.p1	-1.31309	1.17654	0
TRINITY_DN0_c2_g1.p1	1.15926	1.30171	0
TRINITY_DN7532_c0_g2.p1	1.77232	-1.78345	0
TRINITY_DN5839_c0_g1.p1	-1.25598	1.34608	0
TRINITY_DN2050_c1_g1.p1	-2.45586	1.12356	0
TRINITY_DN132720_c0_g1.p1	1.55364	-1.81494	0
TRINITY_DN132296_c1_g1.p2	1.37764	-1.05862	0
TRINITY_DN323_c18_g1.p1	-1.57728	1.23467	0
TRINITY_DN93217_c0_g1.p1	-18.2879	3.80759	1
TRINITY_DN50910_c0_g1.p1	4.13468	-20.1432	0
TRINITY_DN111591_c0_g1.p1	-21.4537	-20.1667	0
TRINITY_DN434_c1_g1.p1	-1.71675	1.06919	0
TRINITY_DN171346_c1_g1.p1	1.00052	-2.04715	0
TRINITY_DN15051_c0_g1.p1	1.41116	-1.03791	0
TRINITY_DN431_c5_g1.p1	1.14178	-1.19487	0
TRINITY_DN4408_c0_g1.p1	1.06165	1.41985	0
TRINITY_DN151074_c0_g1.p1	-2.03193	1.3993	0
TRINITY_DN150962_c0_g1.p1	-17.6353	2.41339	1
TRINITY_DN5339_c0_g1.p1	-1.79855	-2.05568	0
TRINITY_DN71_c1_g1.p1	1.55994	1.28987	0
TRINITY_DN499_c8_g1.p2	1.8691	-1.24913	0
TRINITY_DN204_c4_g1.p1	-1.32727	1.48759	0
TRINITY_DN80364_c0_g1.p1	1.29927	-3.45653	0
TRINITY_DN81133_c0_g1.p1	1.314	1.15898	0
TRINITY_DN240_c0_g1.p1	1.77784	-1.03996	0
TRINITY_DN7149_c0_g1.p1	-1.31099	1.29146	0
TRINITY_DN1509_c4_g1.p1	-4.11051	-1.7956	0
TRINITY_DN5570_c2_g1.p1	-1.66044	2.2917	0
TRINITY_DN1818_c0_g1.p2	-2.91047	3.12922	0
TRINITY_DN17482_c0_g1.p1	-1.03707	1.39377	0
TRINITY_DN54595_c0_g1.p1	-18.7968	19.4848	1
TRINITY_DN81050_c0_g1.p2	1.47987	-2.06656	0
TRINITY_DN1493_c5_g1.p1	1.48814	2.49276	0
TRINITY_DN947_c0_g1.p1	-1.63415	1.09052	0
TRINITY_DN14_c0_g4.p1	-1.90016	2.70466	0
TRINITY_DN43_c2_g3.p1	-1.83613	1.83833	0
TRINITY_DN4773_c0_g1.p1	1.51984	-2.03192	0
TRINITY_DN9070_c0_g1.p1	1.82483	1.04133	0
TRINITY_DN45_c7_g1.p1	-4.53063	5.33099	0
TRINITY_DN1660_c0_g1.p1	1.39588	-1.63916	0
TRINITY_DN93443_c0_g1.p1	-2.31007	1.75221	0
TRINITY_DN3088_c0_g3.p1	2.22902	1.34304	0
TRINITY_DN80593_c0_g1.p1	3.50574	-2.82468	0
TRINITY_DN5315_c0_g2.p1	-4.58634	3.07527	0
TRINITY_DN1794_c0_g1.p1	-1.02429	-4.65098	0
TRINITY_DN2861_c0_g3.p1	1.11279	-1.62236	0
TRINITY_DN4445_c1_g3.p1	-3.36779	-1.00456	0
TRINITY_DN2573_c0_g5.p1	1.71993	-1.98894	0
TRINITY_DN78001_c0_g2.p1	-2.16999	1.55214	0
TRINITY_DN695_c2_g1.p1	1.04331	1.15498	0
TRINITY_DN965_c0_g1.p1	2.76667	-2.76666	0
TRINITY_DN7534_c0_g1.p1	-18.3662	2.91044	1
TRINITY_DN93064_c0_g1.p1	-1.82857	2.87041	0
TRINITY_DN1455_c23_g1.p1	2.18958	-1.29964	0
TRINITY_DN1126_c4_g1.p1	2.19404	-3.59541	0
TRINITY_DN7505_c0_g1.p1	-1.77826	1.34133	0
TRINITY_DN111767_c0_g1.p1	1.14699	-1.80253	0
TRINITY_DN391_c0_g1.p1	-1.10255	1.10701	0
TRINITY_DN79547_c0_g2.p1	1.67507	2.1705	0
TRINITY_DN9547_c0_g1.p1	-4.00727	1.23815	0
TRINITY_DN978_c0_g1.p1	1.21055	-2.0295	0
TRINITY_DN392_c2_g8.p1	-1.10673	1.61453	0
TRINITY_DN116407_c0_g1.p1	-18.7867	18.9176	1
TRINITY_DN5963_c0_g1.p1	1.47804	1.67688	0
TRINITY_DN2159_c3_g1.p1	-1.24198	1.10124	0
TRINITY_DN131465_c0_g1.p1	-1.17272	1.07952	0
TRINITY_DN436_c0_g1.p1	-1.54332	1.35089	0
TRINITY_DN62150_c1_g1.p1	1.08683	1.1294	0
TRINITY_DN8715_c0_g1.p1	-2.49668	1.79451	0
TRINITY_DN531_c7_g1.p1	-1.26205	1.22103	0
TRINITY_DN17282_c0_g1.p1	-18.6692	19.4176	1
TRINITY_DN62150_c1_g2.p1	-1.20216	1.4692	0
TRINITY_DN62961_c0_g1.p1	-3.11195	1.385	0
TRINITY_DN78704_c0_g1.p1	-1.78296	1.21744	0
TRINITY_DN11950_c0_g1.p1	-1.4244	1.26734	0
TRINITY_DN2077_c0_g1.p1	1.23857	-1.45238	0
TRINITY_DN21_c0_g1.p2	-1.74182	-1.46966	0
TRINITY_DN150856_c0_g1.p1	-18.4139	18.1659	1
TRINITY_DN3289_c0_g1.p1	-1.21129	-2.42703	0
TRINITY_DN111592_c0_g1.p1	-1.66117	17.961	1
TRINITY_DN10112_c0_g1.p1	1.3716	1.486	0
TRINITY_DN4692_c0_g1.p1	18.2009	-18.3889	0
TRINITY_DN115167_c0_g1.p1	-1.75027	1.57699	0
TRINITY_DN152749_c1_g1.p1	-3.45317	1.45409	0
TRINITY_DN1030_c0_g1.p1	-1.9868	1.77675	0
TRINITY_DN782_c0_g1.p1	1.00286	-1.15978	0
TRINITY_DN94499_c0_g1.p1	-2.23385	2.36398	0
TRINITY_DN454_c4_g1.p1	-1.04423	-1.17497	0
TRINITY_DN8278_c0_g1.p1	-1.81077	1.66681	0
TRINITY_DN254_c10_g1.p1	2.00294	-2.97247	0
TRINITY_DN18834_c0_g3.p1	-1.1579	1.01343	0
TRINITY_DN131802_c0_g1.p1	-1.67267	1.17865	0
TRINITY_DN2249_c0_g3.p1	2.49484	-2.47348	0
TRINITY_DN475_c1_g1.p1	-3.47734	2.30374	0
TRINITY_DN2020_c0_g1.p1	-19.2365	2.51403	1
TRINITY_DN132214_c0_g1.p1	-1.30606	1.35616	0
TRINITY_DN1434_c0_g1.p1	1.57986	-1.04705	0
TRINITY_DN1621_c0_g1.p1	-1.26672	1.00386	0
TRINITY_DN101_c0_g1.p1	1.2552	-2.63773	0
TRINITY_DN1172_c1_g1.p1	-2.92662	3.22917	0
TRINITY_DN1065_c0_g3.p1	-1.46265	1.76146	0
TRINITY_DN3435_c0_g2.p1	-1.98428	1.27102	0
TRINITY_DN10861_c1_g1.p1	1.57104	-1.39193	0
TRINITY_DN1669_c0_g1.p1	1.17381	-1.07675	0
TRINITY_DN392_c1_g1.p1	1.74548	-1.45321	0
TRINITY_DN112821_c0_g1.p1	-19.1397	2.83295	1
TRINITY_DN1134_c0_g2.p1	1.08378	18.9769	1
TRINITY_DN15240_c0_g1.p1	1.04362	1.81596	0
TRINITY_DN2089_c3_g1.p1	-1.47982	1.33968	0
TRINITY_DN839_c11_g1.p1	3.85817	-20.0881	0
TRINITY_DN875_c3_g1.p1	-2.19674	1.87836	0
TRINITY_DN975_c5_g1.p1	-4.7621	3.15621	0
TRINITY_DN153001_c0_g1.p1	3.28958	-2.67414	0
TRINITY_DN16655_c0_g1.p1	-1.04816	1.2838	0
TRINITY_DN133708_c0_g1.p1	-1.60443	1.12211	0
TRINITY_DN1897_c4_g1.p1	-3.16214	-4.17592	0
TRINITY_DN2540_c0_g1.p1	-1.23693	1.95652	0
TRINITY_DN102_c1_g2.p1	-18.5546	18.8418	1
TRINITY_DN3274_c0_g2.p1	-16.9805	-4.52477	1
TRINITY_DN11808_c0_g1.p1	-1.67564	1.13198	0
TRINITY_DN122047_c0_g1.p1	-1.46185	1.36123	0
TRINITY_DN14373_c0_g2.p1	-16.7092	17.0065	1
TRINITY_DN5140_c1_g4.p1	-16.4603	16.1171	1
TRINITY_DN93367_c0_g1.p1	-1.89698	1.06457	0
TRINITY_DN8243_c0_g1.p1	1.06123	-1.21681	0
TRINITY_DN169276_c0_g1.p1	-1.6205	1.12684	0
TRINITY_DN4089_c0_g1.p1	-1.02941	1.18029	0
TRINITY_DN87_c8_g2.p1	-1.00675	1.17486	0
TRINITY_DN27095_c0_g1.p1	-4.54797	1.53205	0
TRINITY_DN189_c4_g1.p1	-1.11424	-1.03823	0
TRINITY_DN5689_c0_g1.p1	1.63492	-2.72962	0
TRINITY_DN8611_c0_g1.p1	-18.9586	17.5152	1
TRINITY_DN27_c18_g1.p1	2.23944	-2.7831	0
TRINITY_DN111884_c0_g1.p1	-19.7486	20.6917	1
TRINITY_DN8435_c1_g1.p1	1.1605	1.4056	0
TRINITY_DN7879_c0_g1.p1	1.29867	-3.9041	0
TRINITY_DN111699_c0_g1.p1	-3.58555	2.30094	0
TRINITY_DN86_c0_g5.p1	-2.95621	18.3021	1
TRINITY_DN516_c1_g2.p1	-1.30826	1.06151	0
TRINITY_DN3356_c2_g4.p1	-1.1426	1.15734	0
TRINITY_DN3562_c0_g1.p1	-1.78615	-19.4025	0
TRINITY_DN875_c0_g5.p1	1.17471	-1.08547	0
TRINITY_DN28_c22_g1.p2	1.0409	-1.65769	0
TRINITY_DN74484_c0_g1.p1	4.50893	-18.5197	0
TRINITY_DN1696_c5_g1.p1	-1.20199	1.41994	0
TRINITY_DN3762_c0_g1.p1	1.06406	-1.32059	0
TRINITY_DN9799_c0_g1.p1	1.76624	-1.37847	0
TRINITY_DN2732_c0_g1.p1	1.19066	1.16338	0
TRINITY_DN133280_c0_g1.p1	1.2302	-1.21101	0
TRINITY_DN1172_c3_g1.p1	1.12643	-1.1365	0
TRINITY_DN5763_c0_g1.p1	-2.91312	2.61294	0
TRINITY_DN3358_c0_g1.p1	-2.95444	2.56978	0
TRINITY_DN6408_c1_g1.p1	-22.9641	21.4624	1
TRINITY_DN93274_c1_g1.p1	1.25379	-1.12731	0
TRINITY_DN4299_c0_g1.p1	1.83486	-2.54518	0
TRINITY_DN558_c0_g1.p1	-17.2691	16.6226	1
TRINITY_DN1201_c5_g1.p1	2.44971	-1.34788	0
TRINITY_DN730_c1_g1.p1	1.04508	-1.19484	0
TRINITY_DN76279_c0_g1.p1	1.21428	-1.78265	0
TRINITY_DN35104_c0_g1.p1	1.59836	-1.50736	0
TRINITY_DN5290_c0_g1.p1	-1.01589	1.00579	0
TRINITY_DN116045_c0_g1.p1	-2.13532	2.33671	0
TRINITY_DN1293_c0_g1.p1	-16.7507	2.38081	1
TRINITY_DN161617_c0_g1.p1	-2.06335	2.10449	0
TRINITY_DN150511_c0_g1.p1	-1.00049	1.31778	0
TRINITY_DN6633_c0_g1.p2	-1.18091	2.40228	0
TRINITY_DN1148_c0_g1.p1	1.06298	-1.42433	0
TRINITY_DN4685_c0_g1.p1	-1.05361	1.23583	0
TRINITY_DN10601_c0_g1.p1	-19.1714	20.7201	1
TRINITY_DN1355_c0_g1.p1	-17.4518	18.9099	1
TRINITY_DN135383_c0_g1.p1	1.7429	-21.2128	0
TRINITY_DN48188_c0_g1.p1	-20.4036	20.4966	1
TRINITY_DN538_c4_g1.p1	-3.22916	4.2307	0
TRINITY_DN74500_c0_g3.p1	-18.7836	17.7981	1
TRINITY_DN21445_c0_g1.p1	-20.5637	2.67479	1
TRINITY_DN131346_c0_g1.p1	4.08092	-1.1358	0
TRINITY_DN2246_c1_g1.p1	-1.39119	1.66263	0
TRINITY_DN132252_c0_g1.p1	-3.57671	2.46268	0
TRINITY_DN6215_c0_g1.p1	-1.0654	1.56221	0
TRINITY_DN133990_c0_g1.p1	1.37995	1.46974	0
TRINITY_DN58_c13_g1.p1	-2.29894	2.16002	0
TRINITY_DN170927_c0_g1.p1	-1.35535	1.16156	0
TRINITY_DN171195_c0_g1.p1	-17.4381	17.9271	1
TRINITY_DN172660_c1_g1.p1	-1.02797	1.11036	0
TRINITY_DN166_c6_g1.p1	-1.60097	1.4719	0
TRINITY_DN6328_c1_g1.p1	-18.2838	18.4279	1
TRINITY_DN2885_c0_g1.p1	1.07968	1.08981	0
TRINITY_DN30863_c0_g4.p1	-2.62323	-2.45237	0
TRINITY_DN10089_c0_g2.p1	-19.615	20.3657	1
TRINITY_DN332_c9_g2.p2	4.29835	-2.85045	0
TRINITY_DN53878_c0_g1.p1	-2.60112	17.7794	1
TRINITY_DN85_c3_g2.p1	-16.2432	2.46658	1
TRINITY_DN1964_c1_g2.p1	-1.4429	1.42459	0
TRINITY_DN4475_c0_g1.p1	1.23564	-1.11353	0
TRINITY_DN92426_c0_g1.p1	-1.87088	1.21114	0
TRINITY_DN27186_c0_g2.p1	1.38466	-1.03646	0
TRINITY_DN727_c0_g1.p1	-1.21004	1.45905	0
TRINITY_DN2055_c0_g1.p1	2.17061	-17.3245	0
TRINITY_DN79087_c0_g1.p1	-1.67184	1.89202	0
TRINITY_DN601_c0_g1.p1	-1.76219	1.19276	0
TRINITY_DN467_c0_g1.p1	-1.05267	1.19669	0
TRINITY_DN635_c0_g4.p1	2.49998	-2.85823	0
TRINITY_DN174026_c0_g1.p1	-1.04778	1.42579	0
TRINITY_DN51955_c0_g1.p1	-1.27924	1.70249	0
TRINITY_DN37759_c0_g4.p1	-1.12209	-1.33856	0
TRINITY_DN999_c0_g1.p1	1.95889	-1.35278	0
TRINITY_DN47923_c0_g1.p1	21.183	-21.7295	0
TRINITY_DN1063_c0_g1.p1	1.57582	-1.43172	0
TRINITY_DN42358_c0_g1.p1	-3.37265	15.3713	1
TRINITY_DN113020_c1_g1.p1	-3.28325	16.7963	1
TRINITY_DN34361_c0_g1.p1	-1.43185	1.16576	0
TRINITY_DN355_c0_g1.p1	-18.6748	2.52498	1
TRINITY_DN7308_c0_g1.p1	-17.8019	19.3463	1
TRINITY_DN57876_c0_g1.p1	-19.6075	19.9841	1
TRINITY_DN22454_c1_g1.p1	-15.3056	2.4552	1
TRINITY_DN1520_c1_g1.p1	1.52148	-6.42957	0
TRINITY_DN4225_c0_g1.p1	-2.35476	-17.837	0
TRINITY_DN187_c0_g5.p1	2.45826	3.28147	0
TRINITY_DN81008_c0_g1.p1	-1.00158	1.20581	0
TRINITY_DN1666_c9_g1.p1	-2.99497	17.3551	1
TRINITY_DN79151_c0_g1.p1	1.05837	-2.57593	0
TRINITY_DN410_c2_g3.p1	-1.24106	1.17218	0
TRINITY_DN117358_c0_g1.p1	-16.87	17.7469	1
TRINITY_DN113199_c0_g1.p1	-20.8399	21.2691	1
TRINITY_DN14263_c0_g1.p1	1.63605	-18.0575	0
TRINITY_DN43078_c0_g2.p1	-2.08245	3.71976	0
TRINITY_DN172414_c0_g1.p1	-1.32501	2.68867	0
TRINITY_DN133820_c0_g1.p1	-2.50608	18.028	1
TRINITY_DN2344_c13_g1.p1	-1.39061	-16.7414	0
TRINITY_DN899_c10_g1.p1	-15.8511	1.46883	1
TRINITY_DN79917_c0_g1.p1	1.21571	-1.68205	0
TRINITY_DN1263_c2_g1.p1	-1.52746	2.39935	0
TRINITY_DN52813_c0_g1.p1	-2.0211	21.0569	1
TRINITY_DN4807_c0_g2.p1	-4.3021	-1.79329	0
TRINITY_DN171063_c0_g1.p1	2.0882	-1.44395	0
TRINITY_DN9505_c1_g1.p1	-2.37165	-3.76049	0
TRINITY_DN32376_c0_g2.p1	-1.78834	21.8635	1
TRINITY_DN173896_c0_g1.p1	-2.49646	3.12858	0
TRINITY_DN154784_c0_g1.p1	-2.44477	2.67591	0
TRINITY_DN17368_c0_g1.p1	-1.3699	-1.55313	0
TRINITY_DN58917_c0_g1.p1	-2.20065	1.93058	0
TRINITY_DN157745_c0_g1.p1	-1.57475	1.44202	0
TRINITY_DN60716_c0_g1.p1	-1.37983	-20.0558	0
